# Supplementary material for: Moisture Behavior of Pharmaceutical Powder during the Tableting Process
Source: Pharmaceutics. 2023 Jun 4;15(6):1652. doi: 10.3390/pharmaceutics15061652 (PMC10305356; doi:10.3390/pharmaceutics15061652)
Supplement: Supplementary file 1 [file pharmaceutics-15-01652-s001.zip]

Archive with 4 entries (4 files):
- S1. Tablet surface moisture content measurement.7z
- S2. Drucker Prager Cap model parameters.7z
- S3. Heat transfer coefficients calculation.7z
- Tabletting & NIR measurement.mp4
